# Supplementary material for: The Effects of Resveratrol-Rich Extracts of Vitis vinifera Pruning Waste on HeLa, MCF-7 and MRC-5 Cells: Apoptosis, Autophagia and Necrosis Interplay
Source: Pharmaceutics. 2022 Sep 23;14(10):2017. doi: 10.3390/pharmaceutics14102017 (PMC9607132; doi:10.3390/pharmaceutics14102017)
Supplement: Supplementary file 1 [file pharmaceutics-14-02017-s001.zip]

Archive with 1 entries (1 files):
- pharmaceutics-1860382-supplementary.pdf
